# Supplementary material for: Three-dimensional co-culturing reveals human stem cell-derived somatostatin interneurons with subclass expression
Source: Stem Cell Reports. 2025 Sep 9;20(9):102634. doi: 10.1016/j.stemcr.2025.102634 (PMC12447333; doi:10.1016/j.stemcr.2025.102634)
Supplement: Table S1. Statistical analysis of gene expression measured by qPCR — Values reported are p-values between the given groups and time points from 4 independent experiments (replicates). [file mmc2.xlsx]

## Sheet: Table1a. ANOVA d0-d50
	hESC 0 DIV - hIN 25 DIV	hIN 25 DIV - hIN 50 DIV	hESC 0 DIV - hIN+mAST 50 DIV	hESC 0 DIV - hIN+mAST 50 DIV	hIN 25 DIV - hIN+mAST 50 DIV	hIN 50 DIV - hIN+mAST 50 DIV	hESC 0 DIV - hIN+GPC 50 DIV	hIN 25 DIV - hIN+GPC 50 DIV	hIN 50 DIV - hIN+GPC 50 DIV	hIN+mAST 50 DIV - hIN+GPC 50 DIV
MAF	0.05787	0.00177	0.99278	0.99278	0.99997	0.69539	0.23586	0.4999	1	0.08161
DLX5	1	0.109	0.99129	0.99129	0.02256	0.00027	0.65226	0.99932	0.41827	1e-05
ARX	1	0.00432	0.80557	0.80557	0.08073	0.01005	0.90015	1	0.99775	0.00228
VIP	1	0.15865	0.98215	0.98215	0.53206	0.99957	0.82421	0.84989	1	0.86185
CHODL	1	0.78828	0.99491	0.99491	0.02236	0.99933	0.99966	0.00026	0.99688	0.76106
TACSTD2	1	0.40828	0.57988	0.57988	0.53607	0.85592	0.74609	0.70493	0.94742	0.88251

## Sheet: Table 1b. ANOVA d50-d100
	hIN 100 DIV - hIN 50 DIV	hIN 100 DIV - hIN 75 DIV	hIN 50 DIV - hIN 75 DIV	hIN 100 DIV - hIN+mAST 100 DIV	hIN+mAST 100 DIV - hIN+mAST 50 DIV	hIN 75 DIV - hIN+mAST 75 DIV	hIN+mAST 100 DIV - hIN+mAST 75 DIV	hIN+mAST 50 DIV - hIN+mAST 75 DIV	hIN 100 DIV - hIN+GPC 100 DIV	hIN+mAST 100 DIV - hIN+GPC 100 DIV	hIN+GPC 100 DIV - hIN+GPC 50 DIV	hIN 75 DIV - hIN+GPC 75 DIV	hIN+mAST 75 DIV - hIN+GPC 75 DIV	hIN+GPC 50 DIV - hIN+GPC 75 DIV	hIN+GPC 100 DIV - hIN+GPC 75 DIV
MAF	0.00068	0	1e-05	0.57807	0.00168	0.29604	0.00084	0.02259	0.9763	0.01305	0.50453	0.01489	0.04837	0.36526	0.99234
DLX5	0.67305	3e-05	0.00021	0.83103	4e-05	1e-05	0	0.94794	1	0.02768	0.00014	0.00046	0.33877	0.86851	0.99728
ARX	0.30588	0.00021	0.0006	0.28276	0	1e-05	0	0.99987	1	0.90094	0.01104	0.13528	0.91115	0.99785	0.99991
VIP	0.77103	0.19845	0.55906	0.58461	0.20306	0.00441	0.14015	0.88458	1	0.9449	0.99997	0.15127	1	0.92281	0.98975
CHODL	0.00621	0.09889	0.00486	0.00238	0	0.73027	1e-05	2e-05	0.97069	0.00026	1	0.51857	0.29846	0.00307	0.65468
TACSTD2	0.00669	0.0739	0.32281	0.00454	0.00195	0.17614	0.05607	0.00923	0.30752	0.20052	0.21547	0.83023	0.79487	0.99997	0.97621

## Sheet: Table 1c. Kruskal d0-d50
	hESC 0 DIV - hIN 25 DIV	hESC 0 DIV - hIN 50 DIV	hIN 25 DIV - hIN 50 DIV	hESC 0 DIV - hIN+mAST 50 DIV	hIN 25 DIV - hIN+mAST 50 DIV	hIN 50 DIV - hIN+mAST 50 DIV	hESC 0 DIV - hIN+GPC 50 DIV	hIN 25 DIV - hIN+GPC 50 DIV	hIN 50 DIV - hIN+GPC 50 DIV	hIN+mAST 50 DIV - hIN+GPC 50 DIV
MAP2	0.85192	0.00897	0.00012	0.16152	0.05506	0.05506	0.06195	0.0079	0.23778	0.4606
SYN1	0.85192	0.2396	0.11776	0.32251	0.2044	0.76789	0.26272	0.14002	0.92945	0.83632
FOXG1	0.85192	0.06461	0.00862	0.03334	0.00214	0.65797	0.02391	0.00105	0.51614	0.83632
ASCL1	0.85192	0.02168	0.00085	0.00642	6e-05	0.49725	0.00719	8e-05	0.53539	0.95293
LHX6	0.85192	0.08257	0.0143	0.00849	0.00011	0.15658	0.01963	0.00069	0.34494	0.63677
NKX2-1	0.37026	0.173	0.4606	0.00607	0.00348	0.02896	0.01055	0.00862	0.05891	0.76789
MAFB	0.85192	0.38031	0.27482	0.02168	0.00085	0.02489	0.02168	0.00085	0.02489	1
MEF2C	0.85192	0.27076	0.14812	0.03037	0.00176	0.09251	0.02277	0.00095	0.06297	0.85944
DLX2	0.85192	0.10438	0.02305	0.04786	0.00461	0.57496	0.05453	0.00605	0.63677	0.92945
GAD65	0.85192	0.02063	0.00077	0.08592	0.01551	0.34494	0.06195	0.0079	0.47874	0.81335
SLC32A1	0.85192	0.32251	0.2044	0.41146	0.31563	0.79053	0.19775	0.08163	0.63677	0.4606
CALB1	0.85192	0.18507	0.01682	0.20433	0.02133	0.92945	0.16152	0.01212	0.90602	0.83632
CALB2	0.85192	0.48978	0.42552	0.42218	0.33007	0.85944	0.39053	0.28801	0.79053	0.92945
NPY	0.85192	0.50159	0.44286	0.42218	0.33007	0.83632	0.29588	0.17458	0.555	0.70121
SST	0.85192	0.01113	0.0002	0.08939	0.01682	0.18413	0.02063	0.00077	0.72321	0.33007
PV	0.05222	0.01776	0.49725	0.01113	0.34494	0.79053	0.01524	0.44286	0.92945	0.85944
CCK	0.85192	0.05939	0.00724	0.23223	0.11099	0.27482	0.16718	0.05891	0.42552	0.76789
POU2f3	0.85192	0.43305	0.34494	0.11259	0.02686	0.2044	0.07618	0.01212	0.11776	0.76789
CDK6	0.41146	0.7652	0.40858	0.62745	0.59524	0.76789	0.38031	0.92945	0.36023	0.53539
CBLN4	0.85192	0.38031	0.27482	0.09296	0.01822	0.2044	0.12131	0.0312	0.28801	0.83632
MYH8	0.85192	0.75099	0.83632	0.10046	0.02133	0.03613	0.14031	0.0417	0.06727	0.79053
TH	0.85192	0.31346	0.19407	0.08939	0.01682	0.27482	0.0702	0.01024	0.2044	0.85944
PDGFRa	0.48245	0.239	0.45251	0.29209	0.57871	0.84463	0.01173	0.00405	0.03375	0.02039
GFAP	0.53543	0.08642	0.08343	0.17935	0.25296	0.55658	0.11642	0.13297	0.81915	0.71938

## Sheet: Table 1d. Kruskal-d50-d100
	hIN 100 DIV - hIN 50 DIV	hIN 100 DIV - hIN 75 DIV	hIN 50 DIV - hIN 75 DIV	hIN 100 DIV - hIN+mAST 100 DIV	hIN+mAST 100 DIV - hIN+mAST 50 DIV	hIN+mAST 100 DIV - hIN+mAST 75 DIV	hIN+mAST 50 DIV - hIN+mAST 75 DIV	hIN 100 DIV - hIN+GPC 100 DIV	hIN+mAST 100 DIV - hIN+GPC 100 DIV	hIN+GPC 100 DIV - hIN+GPC 50 DIV	hIN 75 DIV - hIN+GPC 75 DIV	hIN+mAST 75 DIV - hIN+GPC 75 DIV	hIN+GPC 100 DIV - hIN+GPC 75 DIV	hIN+GPC 50 DIV - hIN+GPC 75 DIV	hIN 75 DIV - hIN+mAST 75 DIV
MAP2	0.05142	0.57496	0.16539	0.51614	0.53539	0.97645	0.51614	0.63677	0.26206	0.21513	0.63677	0.555	0.57496	0.49725	0.90602
SYN1	0.44286	0.14002	0.02489	0.53539	0.09251	0.4606	0.01551	0.17458	0.04799	0.61585	0.53539	0.61585	0.02686	0.08693	0.90602
FOXG1	0.14002	0.28801	0.67946	0.28801	0.39205	0.88268	0.31563	0.47874	0.72321	0.15658	0.57496	0.47874	0.36023	0.61585	0.88268
ASCL1	0.00724	0.23778	0.13227	0.83632	0.00159	0.47874	0.0143	0.0417	0.06727	0.2044	0.59524	0.42552	0.74544	0.11099	0.79053
LHX6	0.63677	0.49725	0.24971	0.51614	0.21513	0.27482	0.01972	0.70121	0.30161	0.0718	0.22625	0.33007	0.36023	0.37593	0.81335
NKX2-1	0.15658	0.09251	0.79053	0.0718	0.0718	0.53539	0.23778	0.81335	0.11776	0.00214	1	0.4606	0.14812	0.10453	0.4606
MAFB	0.31563	0.39205	0.06297	0.90602	0.26206	0.97645	0.27482	0.79053	0.70121	0.13227	0.42552	0.92945	0.74544	0.23778	0.47874
MEF2C	0.40858	0.01822	0.12485	0.04475	0.61585	0.79053	0.44286	0.17458	0.51614	0.18413	0.85944	0.65797	0.40858	0.61585	0.53539
DLX2	0.09251	0.12485	0.88268	0.34494	0.19407	1	0.19407	0.00085	0.01682	0.23778	0.11776	0.0312	0.81335	0.34494	0.555
GAD65	0.39205	0.31563	0.06297	0.40858	0.36023	0.01024	0.09837	0.23778	0.72321	0.30161	0.61585	0.81335	0.00724	0.09837	0.4606
SLC32A1	0.34494	0.24971	0.03613	0.57496	0.07659	0.81335	0.04475	0.97645	0.59524	0.61585	0.79053	0.53539	0.16539	0.05891	0.72321
CALB1	0.74544	0.08693	0.16539	0.31563	0.21513	0.09837	0.67946	0.53539	0.70121	0.28801	0.79053	0.18413	0.0094	0.12485	0.28801
CALB2	0.00862	0.4606	0.05891	0.92945	0.01114	0.26206	0.15658	0.88268	0.95293	0.01212	0.88268	0.65797	0.4606	0.07659	0.76789
NPY	0.0042	0.30161	0.06727	0.92945	0.01024	0.19407	0.2044	1	0.92945	0.02305	0.92945	0.79053	0.26206	0.24971	0.72321
SST	0.02133	0.0312	0.88268	0.90602	0.27482	0.26206	0.97645	0.47874	0.555	0.0079	0.22625	0.95293	0.09837	0.31563	0.24971
PV	0.00505	0.81335	0.01024	0.24971	0.05506	0.95293	0.06297	0.65797	0.47874	0.0143	0.555	0.70121	0.70121	0.03883	0.33007
CCK	1	0.28801	0.28801	0.81335	0.39205	0.79053	0.26206	0.05142	0.08693	0.24971	0.31563	0.97645	0.04475	0.39205	0.30161
POU2f3	0.95293	0.31563	0.34494	0.47874	0.53539	0.53539	1	0.00159	0.0143	0.12485	0.06297	0.12485	0.76789	0.21513	0.74544
CDK6	0.09251	0.27482	0.00553	0.59524	0.05506	0.92945	0.06727	0.02305	0.08163	0.00237	0.47874	0.17458	0.63677	0.01024	0.51614
CBLN4	0.59524	0.06727	0.01822	0.51614	0.92945	0.97645	0.90602	0.97645	0.53539	0.61585	0.79053	0.34494	0.12485	0.30161	0.22625
MYH8	0.14812	0.31563	0.0143	0.12485	0.37593	0.49725	0.83632	0.34494	0.555	0.57496	0.81335	0.70121	0.76789	0.39205	0.88268
TH	0.90602	0.0042	0.00605	0.67946	0.42552	0.12485	0.4606	0.63677	0.37593	0.06297	0.36023	1	0.01551	0.57496	0.36023
PDGFRa	0.34353	0.76878	0.51359	0.02864	0.29593	0.0001	0.00449	0.89605	0.03961	0.19138	0.34353	0.76878	0.16017	0.51359	0.04632
GFAP	0.18051	0.41417	0.60125	0.00054	0.12475	0.00017	0.02635	0.00497	0.51359	0.21454	0.18051	0.41417	0.02421	0.60125	0.26677
